# Supplementary material for: Genome-Wide Methylation Patterns in Salmonella enterica Subsp. enterica Serovars
Source: PLoS One. 2015 Apr 10;10(4):e0123639. doi: 10.1371/journal.pone.0123639 (PMC4393132; doi:10.1371/journal.pone.0123639)
Supplement: S1 Table — (XLSX) [file pone.0123639.s002.xlsx]

## Sheet: Sheet1
Isolate	MTase	Motif (if known)	Details on how assignments were made
S. Bareilly CSFAN000189	M.SbaUI	CAGm6AG	M.SbaUI is identical in sequence to a large number of known active Type III MTases which recognize CAGAG.
	M.SbaUII	Cm6AGCTG	M.SbaUII is likely encoded on the remnants of a prophage. It is identical in sequence to several MTases known to be active that recognize CAGCTG.
	M.SbaUIV	ATGCm6AT	M.SbaUIV is identical in sequence to several known active enzymes that methylate ATGCAT.
	M.SbaUDam	G6mATC	M.SbaUDam is identical to many other active methylases that modify GATC.
	M.SbaUIII	CCGm6ANNNNNGTC	S.SbaUIII is only 191 aa and if active (or even correctly identified as an S subunit) it would be likely to lead to recognition of a symmetric sequence by dimerization. Thus, S.SbaUIII is the only reasonable candidate for CCGANNNNNGTC.
	M.SbaUORF280P		M.SbaUORF280P is a plasmid-encoded methylase very similar to M.EcoGIX, which appears to be a single-strand specific methylase only detected when cloned because of very low levels of methylation.
S. Abony CFSAN001275	M.SenAboI	CAGm6AG	M.SenAboI is identical in sequence to a large number of known active Type III MTases recognizing CAGAG.
	M.SenAboII	ATGCm6AT	M.SenAboII is identical in sequence to several MTases known to be active that recognize ATGCAT.
	M1.SenAboIII/ M2.SenAboIII	G6mATGNNNNNG4mGC/ G4mCCNNNNNCATC	M1.SenAboIII and M2.SenAboIII are typical Type I MTases that modify sites in which one half is protected by m6A and the other half by m4C. This is a very characteristic family and thus they can be unambiguously associated with recognition of GATGNNNNNGGC by S.SenAboIII.
	S.SenAboIV	GAm6ACNNNNNNNTTA	S.SenAboIV is the only candidate for the Type I recognition sequence GAACNNNNNNNTTA. One target recognition domain (TRD) shows high similarity to one in Alcanivorax jadensis, which has a Type I system recognizing TCCANNNNNNNNTTA. The other TRD shows high similarity to a number of Salmonella strain S subunits in enzymes recognizing AACNNNNNNGTRC.
	M.SenAboDam	G6mATC	M.SenAboDam is the only candidate for GATC and is 100% identical to a well-characterized active Dam methylase.
	M.SenAboORF8720P		M.SenAboORF8720P is somewhat longer than most Type I M genes at 633 aa. It has 3 homologs of similar length in other genomes, and all are similarly located within the genome. It is unlikely to be part of the SenAboIII RM system, despite its co-location.
S. Anatum CFSAN000665	S.SenAnaI	CCm6ANNNNNNNNTGAG	S.SenAnaI the only candidate Type I S subunit. In addition, its TRDs are completely consistent with a CCANNNNNNNNTGAG recognition sequence on the basis of the virtual identity of its N-terminal TRD to that of S.EcoNU14I (CCANNNNNNNCTTC).
	M.SenAnaII	CAGm6AG	M.SenAnaII is 100% identical in sequence to a large number of known active Type III MTases which recognize CAGAG.
	M.SenAnaIII	ATGCm6AT	M.SenAnaIII is 100% identical in sequence to several known active enzymes that methylate ATGCAT.
	M.SenAnaIV	4mCCWWGG	M.SenAnaIVis 72% identical to M.StyI and M.CfrBI, known active MTases that recognize CCWWGG.
		G6mATC	The GATC motif cannot be matched unambiguously to an MTase because there are two candidates, but it is likely that M.SenAnaDamP is active. The other candidate may be on a prophage.
S. Cubana CFSAN002050	M.Sen2050I	CAGm6AG	M.Sen2050I is identical in sequence to a large number of known active Type III MTases that recognize CAGAG.
	M.Sen2050II	ATGCm6AT	M.Sen2050II is identical in sequence to several known active enzymes that methylate ATGCAT.
	S.Sen2050ORF4940P	TCm6ANNNNNGTTY	S.Sen2050ORF4940P probably recognizes TCANNNNNGTTY, because there is good sequence similarity between TRD1 of this gene and TRD1 of S.EcoDXXI (TCm6ANNNNNNRTTC).
	S.Sen2050ORF5885P	TCm6ANNNNNGTTY	S.Sen2050ORF5885P almost certainly recognizesTCANNNNNGTTY, because of the very good similarity of the N-terminal TRD with that of S.HinR547IP (CTANNNNNGTTY).
		G6mATC	GATC cannot be assigned unambiguously because there are 2 candidates. However, it is likely that M.Sen2050DamP is active.
S. Enteriditis CFSAN000158	M.Sen158I	CAGm6AG	M.Sen158I is identical in sequence to a large number of known active Type III MTases which recognize CAGAG.
	S.Sen158II	CGm6ANNNNNNTRCC	S.Sen158II must be the S subunit for CGANNNNNNTRCC as the only other candidate is S.Sen158ORF20930P, which is 191 aa long and at best could only code for one TRD and would give a symmetric recognition sequence. Furthermore, there are many active identical homologs of S.Sen158II. As usual the M gene that forms part of the Sen158II system is assigned as M.Sen158II.
	M.Sen158III	ATGCm6AT	M.Sen158III is 100% identical to several other known MTases that recognize ATGCAT.
		G6mATC	Because there are 2 possible candidates for GATC, neither can be assigned unambiguously.
S. Enteriditis CFSAN000111	M.Sen1427I	CAGm6AG	M.Sen1427I is identical in sequence to a large number of known active Type III MTases which recognize CAGAG.
	S.Sen1427II	CGm6ANNNNNNTRCC	S.Sen1427II must be the S subunit for CGANNNNNNTRCC as the only other candidate is S.Sen1427ORF7380P, which is 191 aa long and at best could only code for one TRD and would give a symmetric recognition sequence. Furthermore, there are many active identical homologs of S.Sen1427II.
	M.Sen1427III	ATGCm6AT	M.Sen1427III is identical in sequence to a large number of known active MTases which recognize ATGCAT.
		G6mATC	Because there are 2 possible candidates for GATC, neither can be assigned unambiguously.
S. Heidelberg CFSAN002064	S.Sen2064I	Gm6AGNNNNNNRTAYG	S.Sen2064I is the only candidate for a Type I S subunit gene. It is 100% identical to many other active systems of the same specificity.
	M.Sen2064II	CAGm6AG	M.Sen2064II is identical in sequence to a large number of known active Type III MTases which recognize CAGAG.
	M.Sen2064III	ATGCm6AT	M.Sen2064III is identical in sequence to several known active enzymes that methylate ATGCAT.
		G6mATC	GATC cannot be matched unambiguously because there are 2 candidates. However, it is likely that M.Sen2064DamP is active.
		ACCm6ANCC	There is no good candidate gene for ACCANCC.
S. Heidelberg CFSAN002069	M.Sen2069I	CAGm6AG	M.Sen2069I is identical in sequence to a large number of known active Type III MTases which recognize CAGAG.
	S.Sen2069II	Gm6AGNNNNNNRTAYG	S.Sen2069II the only candidate S subunit gene and must be responsible for recognizing GAGNNNNNNRTAYG. This is supported by its 100% identity to several other S subunits with the same specificity.
	M.Sen2069III	ATGCm6AT	M.Sen2069IIIis identical in sequence to several known active enzymes that methylate ATGCAT.
	M.Sen2069ORF23325P	ACCm6ANCC	M.Sen2069ORF23325P is plasmid-encoded and is identical to M.EcoGIX, which is a single-strand specific methylase that may be associated with plasmid replication. It is possible that there is something unusual about this methylase or its preferred target such that it recognizes ACCANCC in contrast to M.EcoGIX, which is mainly specific for SAY residues.
S. Javiana CFSAN001992	M.Sen255I	CAGm6AG	M.Sen255I identical in sequence to a large number of known active Type III MTases recognizing CAGAG.
	M.Sen255II	ATGCm6AT	M.Sen255II identical in sequence to a large number of known active MTases recognizing ATGCAT.
	S.Sen255ORF20925P	CGAYNNNNNNNRTRTC	S.Sen255ORF20925P is the best candidate for CGAYNNNNNNNRTRTC based on very good similarity of its N-terminal TRD to the N-terminal TRD of S.StySKI (CGATNNNNNNNGTTA). Also, there are good matches to other S subunits recognizing GAYAY.
	S.Sen255ORF5995P	GCANNNNNNCTGA	S.Sen255ORF5995P is a very good candidate for GCANNNNNNCTGA based on the 99% identity of a TRD to other known active S subunits that recognize GCA.
		G6mATC	The GATC motif cannot be unambiguously matched as there are two candidate genes.
S. Montevideo CFSAN000255	M.Sen255I	CAGm6AG	M.Sen255I is identical in sequence to a large number of known active Type III MTases recognizing CAGAG.
	M.Sen255II	ATGCm6AT	M.Sen255II is identical in sequence to a large number of known active MTases recognizing ATGCAT.
	S.Sen255ORF20925P	CG6mAYNNNNNNNRTRTC	S.Sen255ORF20925P is the best candidate for CGAYNNNNNNNRTRTC based on very good similarity of its N-terminal TRD to the N-terminal TRD of S.StySKI (CGATNNNNNNNGTTA). Also, there are good matches to other S subunits recognizing GAYAY.
	S.Sen255ORF5995P	GCm6ANNNNNNCTGA	S.Sen255ORF5995P is a very good candidate for GCANNNNNNCTGA based on the 99% identity of a TRD to other known active S subunits that recognize GCA.
		G6mATC	The GATC motif cannot be unambiguously matched as there are two candidate genes, although it is likely that M.Sen255DamP is active.
S. Typhimurium CFSAN001921	M.SenTFI	CAGm6AG	M.SenTFI is identical in sequence to a large number of known active Type III MTases which recognize CAGAG.
	S.SenTFII	CRTm6AYNNNNNNCTC	S.SenTFII the only candidate for CRTm6AYNNNNNNCTC and also is 100% identical to several other active S subunits that recognize the same sequence.
	M.SenTFIII	ATGCm6AT	M.SenTFIII is identical in sequence to a large number of known active MTases which recognize ATGCAT.
	SenTFIV is	GATC6mAG	SenTFIV is a Type IIG enzyme and is the only candidate for GATCAG.
		G6mATC	GATC cannot be matched unambiguously because there are 2 candidates. However, it is likely that M.SenTFDamP is active.

## Sheet: Sheet2
Mtase	Details on how assignments were made
M.SbaUI	identical in sequence to a large number of known active Type III MTases recognizing CAGAG.	M.SbaUI identical in sequence to a large number of known active Type III MTases recognizing CAGAG.
M.SbaUII	likely encoded on the remnants of a prophage. It is identical in sequence to several MTases known to be active that recognize CAGCTG.	M.SbaUII likely encoded on the remnants of a prophage. It is identical in sequence to several MTases known to be active that recognize CAGCTG.
S.SbaUORF19730P	is only 191 aa and if active (or even correctly identified as an S subunit) it would be likely to lead to recognition of a symmetric sequence by dimerization. Thus, S.SbaUORF19750P is the only reasonable candidate for CCGANNNNNGTC.	S.SbaUORF19730P is only 191 aa and if active (or even correctly identified as an S subunit) it would be likely to lead to recognition of a symmetric sequence by dimerization. Thus, S.SbaUORF19750P is the only reasonable candidate for CCGANNNNNGTC.
M.SbaUIV	is identical in sequence to several known active enzymes that methylate ATGCAT	M.SbaUIV is identical in sequence to several known active enzymes that methylate ATGCAT
M.SbaUDam	is identical to many other active methylases that modify GATC.	M.SbaUDam is identical to many other active methylases that modify GATC.
M.SbaUORF280P	is a plasmid-encoded methylase very similar to M.EcoGIX, which appears to be a single-strand specific methylase only detected when cloned because of very low levels of methylation.	M.SbaUORF280P is a plasmid-encoded methylase very similar to M.EcoGIX, which appears to be a single-strand specific methylase only detected when cloned because of very low levels of methylation.
M.SenAboI	identical in sequence to a large number of known active Type III MTases recognizing CAGAG.	M.SenAboI identical in sequence to a large number of known active Type III MTases recognizing CAGAG.
M.SenAboII	identical in sequence to several MTases known to be active that recognize ATGCAT. The original identification of the motif as BATGCATV is likely due to the partial modification and a mis-call by the PacBio software.	M.SenAboII identical in sequence to several MTases known to be active that recognize ATGCAT. The original identification of the motif as BATGCATV is likely due to the partial modification and a mis-call by the PacBio software.
M1.SenAboIII/ M2.SenAboIII	are typical Type I MTases that modify sites in which one half is protected by m6A and the other half by m4C. This is a very characteristic family and thus they can be unambiguously associated with recognition of GATGNNNNNGGC by S.SenAboIII.	M1.SenAboIII/ M2.SenAboIII are typical Type I MTases that modify sites in which one half is protected by m6A and the other half by m4C. This is a very characteristic family and thus they can be unambiguously associated with recognition of GATGNNNNNGGC by S.SenAboIII.
S.SenAboIV	is the only candidate for the Type I recognition sequence GAACNNNNNNNTTA. One TRD shows a good similarity to one in Alcanivorax jadensis, which has a Type I system recognizing TCCANNNNNNNNTTA. The other TRD shows good similarity to a number of Salmonella strain S subunits in enzymes recognizing AACNNNNNNGTRC.	S.SenAboIV is the only candidate for the Type I recognition sequence GAACNNNNNNNTTA. One TRD shows a good similarity to one in Alcanivorax jadensis, which has a Type I system recognizing TCCANNNNNNNNTTA. The other TRD shows good similarity to a number of Salmonella strain S subunits in enzymes recognizing AACNNNNNNGTRC.
M.SenAboDam	is the only candidate for GATC and is 100% identical to a well-characterized active Dam methylase.	M.SenAboDam is the only candidate for GATC and is 100% identical to a well-characterized active Dam methylase.
M.SenAboORF8720P	is somewhat longer than most Type I M genes at 633 aa. It has 3 homologs of similar length in other genomes, all similarly located. It is unlikely to be part of the SenAboIII RM system, despite its co-location.	M.SenAboORF8720P is somewhat longer than most Type I M genes at 633 aa. It has 3 homologs of similar length in other genomes, all similarly located. It is unlikely to be part of the SenAboIII RM system, despite its co-location.
S.SenAnaI	the only candidate Type I S subunit. In addition, its TRDs are completely consistent with a CCANNNNNNNNTGAG recognition sequence on the basis of the virtual identity of its N-terminal TRD to that of S.EcoNU14I (CCANNNNNNNCTTC).	S.SenAnaI the only candidate Type I S subunit. In addition, its TRDs are completely consistent with a CCANNNNNNNNTGAG recognition sequence on the basis of the virtual identity of its N-terminal TRD to that of S.EcoNU14I (CCANNNNNNNCTTC).
M.SenAnaII	is 100% identical in sequence to a large number of known active Type III MTases recognizing CAGAG.	M.SenAnaII is 100% identical in sequence to a large number of known active Type III MTases recognizing CAGAG.
M.SenAnaIII	100% identical in sequence to several known active enzymes that methylate ATGCAT. The original identification of the motif as BATGCATV is likely due to the partial modification and a mis-call by the PacBio software.	M.SenAnaIII 100% identical in sequence to several known active enzymes that methylate ATGCAT. The original identification of the motif as BATGCATV is likely due to the partial modification and a mis-call by the PacBio software.
M.SenAnaIV	72% identical to M.StyI and M.CfrBI, known active MTases that recognize CCWWGG.	M.SenAnaIV 72% identical to M.StyI and M.CfrBI, known active MTases that recognize CCWWGG.
	GATC cannot be matched unambiguously because there are two candidates, but it is likely that M.SenAnaDamP is active. The other candidate may be on a prophage.	GATC cannot be matched unambiguously because there are two candidates, but it is likely that M.SenAnaDamP is active. The other candidate may be on a prophage.
M.Sen2050I	identical in sequence to a large number of known active Type III MTases recognizing CAGAG.	M.Sen2050I identical in sequence to a large number of known active Type III MTases recognizing CAGAG.
M.Sen2050II	is identical in sequence to several known active enzymes that methylate ATGCAT. The original identification of the motif as BATGCAT is likely due to the partial modification and a mis-call by the PacBio software.	M.Sen2050II is identical in sequence to several known active enzymes that methylate ATGCAT. The original identification of the motif as BATGCAT is likely due to the partial modification and a mis-call by the PacBio software.
	GATC cannot be assigned unambiguously because there are 2 candidates. However, it is likely that M.Sen2050DamP is active.	GATC cannot be assigned unambiguously because there are 2 candidates. However, it is likely that M.Sen2050DamP is active.
S.Sen2050ORF4940P	probably recognizes RAACNNNNNTGA, because there is good sequence similarity between TRD1 of this gene and TRD1 of S.EcoDXXI (TCANNNNNNRTTC)	S.Sen2050ORF4940Pprobably recognizes RAACNNNNNTGA, because there is good sequence similarity between TRD1 of this gene and TRD1 of S.EcoDXXI (TCANNNNNNRTTC)
S.Sen2050ORF5885P	almost certainly recognizes RAACNNNNNTGA, because of the very good similarity of the N-terminal TRD with that of S.HinR547IP (CTANNNNNGTTY).	S.Sen2050ORF5885P almost certainly recognizes RAACNNNNNTGA, because of the very good similarity of the N-terminal TRD with that of S.HinR547IP (CTANNNNNGTTY).
M.Sen158I	identical in sequence to a large number of known active Type III MTases recognizing CAGAG.	M.Sen158I identical in sequence to a large number of known active Type III MTases recognizing CAGAG.
S.Sen158II	must be the S subunit for CGANNNNNNTRCC as the only other candidate is S.Sen158ORF20930P, which is 191 aa long and at best could only code for one TRD and would give a symmetric recognition sequence. Furthermore, there are many active identical homologs of S.Sen158II.	S.Sen158II must be the S subunit for CGANNNNNNTRCC as the only other candidate is S.Sen158ORF20930P, which is 191 aa long and at best could only code for one TRD and would give a symmetric recognition sequence. Furthermore, there are many active identical homologs of S.Sen158II.
M.Sen158ORFEP	is almost certainly the gene encoding BATGCATV, but this must be an overcall, as there are many active 100% identical homologs that recognize ATGCAT.	M.Sen158ORFEP is almost certainly the gene encoding BATGCATV, but this must be an overcall, as there are many active 100% identical homologs that recognize ATGCAT.
	Because there are 2 possible candidates for GATC, neither can be assigned unambiguously.	Because there are 2 possible candidates for GATC, neither can be assigned unambiguously.
M.Sen1427I	is identical in sequence to a large number of known active Type III MTases recognizing CAGAG.	M.Sen1427I is identical in sequence to a large number of known active Type III MTases recognizing CAGAG.
S.Sen1427II	must be the S subunit for CGANNNNNNTRCC as the only other candidate is S.Sen1427ORF7380P, which is 191 aa long and at best could only code for one TRD and would give a symmetric recognition sequence. Furthermore, there are many active identical homologs of S.Sen1427II.	S.Sen1427II must be the S subunit for CGANNNNNNTRCC as the only other candidate is S.Sen1427ORF7380P, which is 191 aa long and at best could only code for one TRD and would give a symmetric recognition sequence. Furthermore, there are many active identical homologs of S.Sen1427II.
	Because there are 2 possible candidates for GATC, neither can be assigned unambiguously.	Because there are 2 possible candidates for GATC, neither can be assigned unambiguously.
M.Sen1427III	is identical in sequence to a large number of known active MTases recognizing ATGCAT. The original identification of the motif as BATGCATV is likely due to the partial modification and a mis-call by the PacBio software.	M.Sen1427III is identical in sequence to a large number of known active MTases recognizing ATGCAT. The original identification of the motif as BATGCATV is likely due to the partial modification and a mis-call by the PacBio software.
S.Sen2064I	is the only candidate for a Type I S subunit gene. It is 100% identical to many other active systems of the same specificity.	S.Sen2064I is the only candidate for a Type I S subunit gene. It is 100% identical to many other active systems of the same specificity.
M.Sen2064II	is identical in sequence to a large number of known active Type III MTases recognizing CAGAG.	M.Sen2064II is identical in sequence to a large number of known active Type III MTases recognizing CAGAG.
M.Sen2064III	identical in sequence to several known active enzymes that methylate ATGCAT. The original identification of the motif as BATGCATV is likely due to the partial modification and a mis-call by the PacBio software.	M.Sen2064III identical in sequence to several known active enzymes that methylate ATGCAT. The original identification of the motif as BATGCATV is likely due to the partial modification and a mis-call by the PacBio software.
	GATC cannot be matched unambiguously because there are 2 candidates. However, it is likely that M.Sen2064DamP is active.	GATC cannot be matched unambiguously because there are 2 candidates. However, it is likely that M.Sen2064DamP is active.
	There is no good candidate gene for ACCANCC.	There is no good candidate gene for ACCANCC.
M.Sen2069I	identical in sequence to a large number of known active Type III MTases recognizing CAGAG.	M.Sen2069I identical in sequence to a large number of known active Type III MTases recognizing CAGAG.
S.Sen2069II	the only candidate S subunit gene and must be responsible for recognizing GAGNNNNNNRTAYG. This is supported by its 100% identity to several other S subunits with the same specificity.	S.Sen2069II the only candidate S subunit gene and must be responsible for recognizing GAGNNNNNNRTAYG. This is supported by its 100% identity to several other S subunits with the same specificity.
M.Sen2069III	identical in sequence to several known active enzymes that methylate ATGCAT. The original identification of the motif as YATGCATV is likely due to the partial modification and a mis-call by the PacBio software.	M.Sen2069III identical in sequence to several known active enzymes that methylate ATGCAT. The original identification of the motif as YATGCATV is likely due to the partial modification and a mis-call by the PacBio software.
M.Sen2069ORF23325P	is plasmid-encoded and is identical to M.EcoGIX, which is a single-strand specific methylase that may be associated with plasmid replication. It is possible that there is something unusual about this methylase or its preferred target such that it recognizes ACCANCC in contrast to M.EcoGIX, which is mainly specific for A residues.	M.Sen2069ORF23325P is plasmid-encoded and is identical to M.EcoGIX, which is a single-strand specific methylase that may be associated with plasmid replication. It is possible that there is something unusual about this methylase or its preferred target such that it recognizes ACCANCC in contrast to M.EcoGIX, which is mainly specific for A residues.
M.Sen255I	identical in sequence to a large number of known active Type III MTases recognizing CAGAG.	M.Sen255I identical in sequence to a large number of known active Type III MTases recognizing CAGAG.
M.Sen255II	identical in sequence to a large number of known active MTases recognizing ATGCAT.	M.Sen255II identical in sequence to a large number of known active MTases recognizing ATGCAT.
S.Sen255ORF20925P	the best candidate for CGAYNNNNNNNRTRTC based on very good similarity of its N-terminal TRD to the N-terminal TRD of S.StySKI (CGATNNNNNNNGTTA). Also, there are good matches to other S subunits recognizing GAYAY.	S.Sen255ORF20925P the best candidate for CGAYNNNNNNNRTRTC based on very good similarity of its N-terminal TRD to the N-terminal TRD of S.StySKI (CGATNNNNNNNGTTA). Also, there are good matches to other S subunits recognizing GAYAY.
	The GATC motif cannot be unambiguously matched as there are two candidate genes.	The GATC motif cannot be unambiguously matched as there are two candidate genes.
S.Sen255ORF5995P	a very good candidate for GCANNNNNNCTGA based on the 99% identity of a TRD to other known active S subunits that recognize GCA.	S.Sen255ORF5995P a very good candidate for GCANNNNNNCTGA based on the 99% identity of a TRD to other known active S subunits that recognize GCA.
M.Sen255I	identical in sequence to a large number of known active Type III MTases recognizing CAGAG.	M.Sen255I identical in sequence to a large number of known active Type III MTases recognizing CAGAG.
M.Sen255II	is identical in sequence to a large number of known active MTases recognizing ATGCAT. The original identification of the motif as BATGCATV is likely due to the partial modification and a mis-call by the PacBio software.	M.Sen255II is identical in sequence to a large number of known active MTases recognizing ATGCAT. The original identification of the motif as BATGCATV is likely due to the partial modification and a mis-call by the PacBio software.
S.Sen255ORF20925P	is the best candidate for CGAYNNNNNNNRTRTC based on very good similarity of its N-terminal TRD to the N-terminal TRD of S.StySKI (CGATNNNNNNNGTTA). Also, there are good matches to other S subunits recognizing GAYAY.	S.Sen255ORF20925P is the best candidate for CGAYNNNNNNNRTRTC based on very good similarity of its N-terminal TRD to the N-terminal TRD of S.StySKI (CGATNNNNNNNGTTA). Also, there are good matches to other S subunits recognizing GAYAY.
	The GATC motif cannot be unambiguously matched as there are two candidate gene, although it is likely that M.Sen255DamP is active.	The GATC motif cannot be unambiguously matched as there are two candidate gene, although it is likely that M.Sen255DamP is active.
S.Sen255ORF5995P	a very good candidate for GCANNNNNNCTGA based on the 99% identity of a TRD to other known active S subunits that recognize GCA.	S.Sen255ORF5995P a very good candidate for GCANNNNNNCTGA based on the 99% identity of a TRD to other known active S subunits that recognize GCA.
M.SenTFI	identical in sequence to a large number of known active Type III MTases recognizing CAGAG.	M.SenTFI identical in sequence to a large number of known active Type III MTases recognizing CAGAG.
S.SenTFII	the only candidate for GAGNNNNNNRTAYG and also is 100% identical to several other active S subunits that recognize the same sequence.	S.SenTFII the only candidate for GAGNNNNNNRTAYG and also is 100% identical to several other active S subunits that recognize the same sequence.
M.SenTFIII	identical in sequence to a large number of known active MTases recognizing ATGCAT. The original identification of the motif as BATGCAT and AATGCATV is likely due to the partial modification and mis-calls by the PacBio software.	M.SenTFIII identical in sequence to a large number of known active MTases recognizing ATGCAT. The original identification of the motif as BATGCAT and AATGCATV is likely due to the partial modification and mis-calls by the PacBio software.
	GATC cannot be matched unambiguously because there are 2 candidates. However, it is likely that M.SenTFDamP is active.	GATC cannot be matched unambiguously because there are 2 candidates. However, it is likely that M.SenTFDamP is active.
SenTFIV is	a Type IIG enzyme and the only candidate for GATCAG	SenTFIV is a Type IIG enzyme and the only candidate for GATCAG
