# Supplementary material for: Genome-Wide Methylation Patterns in Salmonella enterica Subsp. enterica Serovars
Source: PLoS One. 2015 Apr 10;10(4):e0123639. doi: 10.1371/journal.pone.0123639 (PMC4393132; doi:10.1371/journal.pone.0123639)
Supplement: S2 Table — (XLSX) [file pone.0123639.s003.xlsx]

## Sheet: Sheet1
Serovar	SRA Accession
S. Enteriditis CFSAN000111	SRZ094009
S. Enteriditis CFSAN000158	SRZ094010
S. Bareilly CFSAN000189	SRZ094011
S. Montevideo CFSAN000255	SRZ094012
S. Anatum CFSAN000665	SRZ094013
S. Abony CFSAN001275	SRZ094014
S. Typhimurium CFSAN001921	SRZ094015
S. Cubana CFSAN002050	SRZ094016
S. Heidelberg CFSAN002064	SRZ094017
S. Heidelberg CFSAN002069	SRZ094018
S. Javiana CSFAN001992	SRZ094019
